# Supplementary material for: Producers of Engineered Nanomaterials—What Motivates Company and Worker Participation in Biomonitoring Programs?
Source: Int J Environ Res Public Health. 2021 Apr 7;18(8):3851. doi: 10.3390/ijerph18083851 (PMC8067629; doi:10.3390/ijerph18083851)
Supplement: Supplementary file 1 [file ijerph-18-03851-s001.zip]

Archive with 1 entries (1 files):
- NanoExplore-Creze_MDPI-IJERPH_SupplMaterial.pdf
